# Supplementary material for: A Novel Quercetin Encapsulated Glucose Modified Liposome and Its Brain-Target Antioxidative Neuroprotection Effects
Source: Molecules. 2024 Jan 26;29(3):607. doi: 10.3390/molecules29030607 (PMC10856503; doi:10.3390/molecules29030607)
Supplement: Supplementary file 1 [file molecules-29-00607-s001.zip]

Archive with 1 entries (1 files):
- molecules-2743449-supplementary.pdf
